# Supplementary material for: Decision‐theoretic designs for a series of trials with correlated treatment effects using the Sarmanov multivariate beta‐binomial distribution
Source: Biom J. 2017 Jul 26;60(2):232–45. doi: 10.1002/bimj.201600202 (PMC5888217; doi:10.1002/bimj.201600202)
Supplement: Supplementary file 1 — Supporting Information bimj1791‐sup‐0001‐CorrelatedTreatmentEffects_RCode_Hee_et_al.zip [file BIMJ-60-232-s001.zip]

Archive with 3 entries (3 files):
- DTDesign_Functions.R
- DTDesign_ReadMe.txt
- DTDesign_Simulations.R
