# Supplementary material for: Decision‐theoretic designs for a series of trials with correlated treatment effects using the Sarmanov multivariate beta‐binomial distribution
Source: Biom J. 2017 Jul 26;60(2):232–45. doi: 10.1002/bimj.201600202 (PMC5888217; doi:10.1002/bimj.201600202)
Supplement: Supplementary file 1 — Supporting Information bimj1791‐sup‐0001‐CorrelatedTreatmentEffects_RCode_Hee_et_al.zip [file BIMJ-60-232-s001.zip › DTDesign_Functions.R]

## ---------------------------------------------------------------------------------------------------------------
## Siew Wan Hee, Nick Parsons and Nigel Stallard
## Warwick Medical School
## University of Warwick
## Coventry
## Email for Correspondence: s.w.hee@warwick.ac.uk
## 5th July 2016
## This File contains R code to replicate analyses from the manuscript;
## Designing a Series of Decision-Theoretic Phase II Trials when Treatment Effects are
## Correlated with the Sarmanov Multivariate Beta-Binomial Distribution
## Biometrical Journal ###; ##:##-## 
## ---------------------------------------------------------------------------------------------------------------

## ---------------------------------------------------------------------------------------------------------------
##
## User implementation is via the function 'DTDesign' that requires a range of inputs on the part of the user
##
## Inputs:
## k = the number of treatments; this can currently be set to either 2 or 3
## N = the total sample size
## m = number of patients recruited in each stage
## n.min = minimum number for phase III
## p0 = rate in control group
## omega = correlation parameter(s); 
## e.g. for k = 2 in form c(t12 = 0) and for k = 3 in form c(t12 = 4, t13 = 4, t23 = 4, t123 = -3)
## a = parameters for beta distribution; e.g. k = 2 c(1, 1) or k = 3 c(1, 1, 1)
## b = parameters for beta distribution; e.g. k = 2 c(1, 1) or k = 3 c(1, 1, 1)
## alpha = significnce level; default 0.05
## l.pt = cost per patient; default 0.0025
## l.II : cost for phase II; default 0.001
## l.III : cost for phase III; default 0.1
## progress = logical to indicate if progress is reported; default TRUE
##
## Outputs:
## a list with 4 items if k = 2 and 6 items if k = 3
## each item in the list is a dataframe that provides the gain for each action R, P, T and A
## for all possible combinations of n and s (the number of successes) at each stage 
## the optimal Action is reported and the gain for the overall gain in dataframe AT.RX1
## the dataframes are named OA.RX1, OA.RX2, OA.RX3 for optimal actions at stages 1, 2 and 3
## and AT.RX1, AT.RX2, AT.RX3 for gain for action T at stages 1, 2 and 3
## k = 2
## OA.RX1 = a dataframe with 8 columns; n1, s1, N, Gain.R, Gain.P Gain.T, Gain.A and Action
## OA.RX2 = a dataframe with 9 columns; n1, s1, n2, s2, N.2, Gain.R, Gain.P, Gain.A and Action
## AT.RX1 = a dataframe with 2 columns; N and Gain
## AT.RX2 = a dataframe with 4 columns; s1, n1, N.2 and Gain.T
## k = 3
## OA.RX1 = a dataframe with 8 columns; n1, s1, N, Gain.R, Gain.P Gain.T, Gain.A and Action
## OA.RX2 = a dataframe with 10 columns; n1, s1, n2, s2, N.2, Gain.R, Gain.P, Gain.A, Action and Gain.T
## OA.RX3 = a dataframe with 11 columns; n1, s1, n2, s2, n3, s3, N.3, Gain.R, Gain.P, Gain.A and Action
## AT.RX1 = a dataframe with 2 columns; N and Gain
## AT.RX2 = a dataframe with 4 columns; s1, n1, N.2 and Gain.T
## AT.RX3 = a dataframe with 6 columns; s1, n1, s2, n2, N.3 and Gain.T
##
## Usage: 
## results <- DTDesign(k = 2, N = 350, m = 5, n.min = 300, p0 = 0.5, omega = c(t12 = 0),
##            a = c(8, 2), b = c(12, 3), alpha = 0.05, l.pt = 0.00025, l.II = 0.01, l.III = 0.1, 
##            seedno = 12345, progress = TRUE)
## str(results)
## results$OA.RX1
##
## The below code also comprises a number of functions that implement the underlying calculations;
## 'backinduct.k1', 'backinduct.k2', 'backinduct.k23', 'backinduct.k3', 'beta.bin', 'design.grid',
## 'f.s2', 'f.s3', 'gain.AP', 'mix.funct' and 'psi'
## These should generally not be called by the user
## The function 'WAT.sim' reproduces the reported simulation results
## and the function 'DTDesign.plot' reproduces the figures 
## ---------------------------------------------------------------------------------------------------------------


## ---------------------------------------------------------------------------------------------------------------
## Functions 

## run programme
DTDesign <- function(k = 2, N = 5, m = 1, n.min = 1, p0 = 0.5, omega = c(t12 = 0),
            a = c(1, 1), b = c(1, 1), alpha = 0.05, l.pt = 0.0025, l.II = 0.001, l.III = 0.1, 
            progress = TRUE){

 if (k == 2){

  # k = 2

  # full design
  full.design <- design.grid(m = m, N = N, n.min = n.min, k = 2)
  P <- dim(full.design)[1]
  cat("Full-design grid (k = 2): ", P, "\n")

  # Gain.A and Gain.P
  OA.RX2 <- gain.AP(full.design = full.design, a = a, b = b, k = k, P = P, p0 = p0, alpha = alpha, omega = omega,
               l.III = l.III, l.pt = l.pt, N = N)
  # backwards induction to calculate Gain.R and Gain.T
  RES.RX2 <- backinduct.k2(RES.RX3 = NULL, OA.RX2 = OA.RX2, m = m, a = a, b = b, omega = omega, P = P, 
            n.min = n.min, N = N, l.II = l.II, l.pt = l.pt, progress = progress)

  # design k = 1
  full.design <- design.grid(m = m, N = N, n.min = n.min, k = 1)
  P <- dim(full.design)[1]
  cat("Full-design grid (k = 1): ", P, "\n")

  # Gain.A and Gain.P
  OA.RX1 <- gain.AP(full.design = full.design, a = a, b = b, k = 1, P = P, p0 = p0, alpha = alpha, omega = omega,
               l.III = l.III, l.pt = l.pt, N = N)
  # backwards induction to calculate Gain.R and Gain.T
  RES.RX1 <- backinduct.k1(RES.RX2 = RES.RX2, OA.RX1 = OA.RX1, m = m, a = a, b = b, 
                         P = P, n.min = n.min, N = N, l.II = l.II, l.pt = l.pt)
 
  # output
  list(OA.RX1 = RES.RX1$OA.RX1, AT.RX1 = RES.RX1$AT.RX1, OA.RX2 = RES.RX2$OA.RX2, AT.RX2 = RES.RX2$AT.RX2)

 } else if (k == 3){

  # k = 3

  # full design
  full.design <- design.grid(m = m, N = N, n.min = n.min, k = 3)
  P <- dim(full.design)[1]
  cat("Full-design grid (k = 3): ", P, "\n")

  # Gain.A and Gain.P
  OA.RX3 <- gain.AP(full.design = full.design, a = a, b = b, k = k, P = P, p0 = p0, alpha = alpha, omega = omega,
               l.III = l.III, l.pt = l.pt, N = N)
  # backwards induction to calculate Gain.R and Gain.T
  RES.RX3 <- backinduct.k3(OA.RX3 = OA.RX3, m = m, a = a, b = b, omega = omega, P = P, 
                 l.II = l.II, l.pt = l.pt, n.min = n.min, N = N, progress = progress)

  # design k = 2
  full.design <- design.grid(m = m, N = N, n.min = n.min, k = 2)
  P <- dim(full.design)[1]
  cat("Full-design grid (k = 2): ", P, "\n")

  # Gain.A and Gain.P
  OA.RX2 <- gain.AP(full.design = full.design, a = a, b = b, k = 2, P = P, p0 = p0, alpha = alpha, omega = omega,
               l.III = l.III, l.pt = l.pt, N = N)
  # backwards induction to calculate Gain.R and Gain.T
  RES.RX2 <- backinduct.k23(RES.RX3 = RES.RX3, OA.RX2 = OA.RX2, m = m, a = a, b = b, 
             l.II = l.II, l.pt = l.pt, omega = omega, P = P, n.min = n.min, N = N, progress = progress)

  # design k = 1
  full.design <- design.grid(m = m, N = N, n.min = n.min, k = 1)
  P <- dim(full.design)[1]
  cat("Full-design grid (k = 1): ", P, "\n")

  # Gain.A and Gain.P
  OA.RX1 <- gain.AP(full.design = full.design, a = a, b = b, k = 1, P = P, p0 = p0, alpha = alpha, omega = omega,
               l.III = l.III, l.pt = l.pt, N = N)
  # backwards induction to calculate Gain.R and Gain.T
  RES.RX1 <- backinduct.k1(RES.RX2 = RES.RX2, OA.RX1 = OA.RX1, m = m, a = a, b = b, 
                         P = P, n.min = n.min, N = N, l.II = l.II, l.pt = l.pt)

  # output
  list(OA.RX1 = RES.RX1$OA.RX1, AT.RX1 = RES.RX1$AT.RX1, OA.RX2 = RES.RX2$OA.RX2, AT.RX2 = RES.RX2$AT.RX2,
                 OA.RX3 = RES.RX3$OA.RX3, AT.RX3 = RES.RX3$AT.RX3)

 }

}


## full design grid
design.grid <- function(m, N, n.min, k){
 part.grid <- expand.grid(lapply(rep(m, k), function(m, N, n.min){seq(m, N - n.min, m)}, 
                         N = N, n.min = n.min))
 names(part.grid) <- paste("n", 1:k, sep = "")
 if (k > 1){
  epart.grid <- part.grid[rowSums(part.grid) <= N - n.min,]
 } else {
  epart.grid <- part.grid
 }
 full.expand <- function(x, fg, k){
  s.grid <- expand.grid(lapply(fg[x, 1:k], function(z){seq(0, z, 1)}))
  names(s.grid) <- paste("s", 1:k, sep = "")
  n.grid <- lapply(fg[x, 1:k], function(z, s.dim){rep(z, s.dim)}, s.dim=dim(s.grid)[1])
  names(n.grid) <- paste("n", 1:k, sep = "")
  return(data.frame(s.grid, n.grid))
 }
 full.grid <- lapply(1:dim(epart.grid)[1], full.expand, fg = epart.grid, k = k)
 full.grid <- do.call(rbind.data.frame, full.grid)
 ord.cols <- rep(NA, 2 * k)
 ord.cols[seq(1, 2 * k, 2)] <- seq(k + 1, 2 * k, 1)
 ord.cols[seq(2, 2 * k, 2)] <- seq(1, k, 1)
 full.grid <- full.grid[, ord.cols]
 full.grid <- full.grid[do.call(order, as.list(data.frame(full.grid[, 1:(2 * k - 2)], 
               -full.grid[, 2 * k - 1], full.grid[, 2 * k]))),]
 if(k == 1){
  full.grid <- full.grid[order(full.grid$n1, decreasing = TRUE),]
 }
 rownames(full.grid) <- 1:dim(full.grid)[1]
 return(full.grid)
}


## mix function
mix.funct <- function(n.III, a, b, p0, alpha, mu){
	int.funct <- function(p, z, p0, a, b, n.III, mu) {
		V <- n.III * ((p + p0) / 2) * (1 - ((p + p0) / 2)) / 4
		theta <- log((p * (1 - p0)) / (p0 * (1 - p)))
            if(is.na(mu) == TRUE){(
              1 - pnorm(z - theta * sqrt(V), mean = 0, sd = 1)) * dbeta(p, a, b) } else {
		 (1 - pnorm(z - theta * sqrt(V), mean = 0, sd = 1)) * dbeta(p, a, b) * (p - mu)
            }
	}
	mix.A <- integrate(int.funct, lower = 0, upper = 1,z = qnorm((1 - alpha / 2), mean = 0, sd = 1),
                      a = a, b = b, p0 = p0, n.III = n.III, mu = mu, stop.on.error = FALSE)
	return(mix.A$value)
}


## psi function
psi <- function(a, b, s, n){
	mu <- a / (a + b)
	psi.s <- (s - n * mu) / (a + b + n)
	return(psi.s)
}


## beta.bin
beta.bin <- function(s, n, a, b){
	f.Y <- choose(n, s)*beta(a + s, b + n - s) / beta(a, b)
	return(f.Y)
}


## backwards induction for k = 1
backinduct.k1 <- function(RES.RX2, OA.RX1, m, a, b, P, n.min = n.min, N = N, l.II = l.II, l.pt = l.pt){
 gainT.rx1 <- function(x, rx2, rx1, l.pt, l.II){
  gain.T <- rx2$AT.RX2[rx2$AT.RX2$s1 == rx1$s1[x] & rx2$AT.RX2$n1 == rx1$n1[x], 4] - l.pt * rx1$n1[x] - l.II
  if(length(gain.T) == 0){gain.T <- -Inf}
  return(gain.T)
 } 
 OA.RX1$Gain.T <- unlist(lapply(1:P, gainT.rx1, rx2 = RES.RX2, rx1 = OA.RX1, l.pt = l.pt, l.II = l.II ))
 for (p in 1:P){
  if(OA.RX1$n1[p] == (N - n.min)){
   OA.RX1$Gain.R[p] <- -Inf
  } else {
   pOA.RX1 <- subset(OA.RX1, n1 == (n1[p] + m) & (s1 >= s1[p] & s1 <= (s1[p] + m)))
   pGain <- apply(pOA.RX1[, c("Gain.R","Gain.P","Gain.T","Gain.A")], MARGIN = 1, max) *
        beta.bin(s = seq(0, m), n = m, a = (a[1] + OA.RX1$s1[p]), b = (b[1] + OA.RX1$n1[p] - OA.RX1$s1[p]))
   OA.RX1$Gain.R[p] <- sum(pGain)
  }
  OA.RX1$Action[p] <- which.max(OA.RX1[p, c("Gain.R","Gain.P","Gain.T","Gain.A")])
 }
 OA.RX1$Action <- factor(OA.RX1$Action, levels = 1:4, labels = c("Continue", "PhaseIII", "NewTrial", "Stop"))
 pOA.RX1 <- subset(OA.RX1, n1 == m & (s1 >= 0 & s1 <= m))
 pGain <- apply(pOA.RX1[, c("Gain.R","Gain.P","Gain.T","Gain.A")], MARGIN = 1, max) *
        beta.bin(s = seq(0, m), n = m, a = a[1], b = b[1])
 AT.RX1 <- sum(pGain) - l.II
list(OA.RX1 = OA.RX1, AT.RX1 = data.frame(N = N, Gain = AT.RX1))
}


## backwards induction for k = 2
backinduct.k2 <- function(RES.RX3, OA.RX2, m, a, b, omega, P, n.min = n.min, N = N, l.II = l.II, 
                            l.pt = l.pt, progress = TRUE){

if(is.null(RES.RX3) == TRUE){

  for (p in 1:P){

   if(progress == TRUE){cat(p, "\n")}

   if(p == 1){
     sn.mon <- paste(OA.RX2$s1[p], OA.RX2$n1[p], sep = "")
     AT.RX2 <- NULL
    }
   if(sum(c(OA.RX2$n1[p], OA.RX2$n2[p])) == (N - n.min)){
    OA.RX2$Gain.R[p] <- -Inf
   } else {
    pOA.RX2 <- subset(OA.RX2, s1 == s1[p] & n1 == n1[p] & n2 == (n2[p] + m) & (s2 >= s2[p] & s2 <= (s2[p] + m)))
    pGain <- apply(pOA.RX2[, c("Gain.R","Gain.P","Gain.A")], MARGIN = 1, max) *
      f.s2(a = a, b = b, s1 = OA.RX2$s1[p], n1 = OA.RX2$n1[p],
                s2 = OA.RX2$s2[p], n2 = OA.RX2$n2[p], y2 = seq(0, m), m2 = m, omega = omega)
    OA.RX2$Gain.R[p] <- sum(pGain)
   }
   OA.RX2$Action[p] <- which.max(OA.RX2[p, c("Gain.R","Gain.P","Gain.A")])
   if(sn.mon != paste(OA.RX2$s1[p], OA.RX2$n1[p], sep = "")){
    pp <- p - 1
    pGainT <- apply(OA.RX2[(pp-m):pp, c("Gain.R","Gain.P","Gain.A")], MARGIN = 1, max) *
		f.s2(a = a, b = b, s1 = OA.RX2$s1[pp - 1], n1 = OA.RX2$n1[pp - 1],
                s2 = 0, n2 = 0, y2 = seq(0, m), m2 = m, omega = omega)
     topt.Act <- c(OA.RX2$s1[pp], OA.RX2$n1[pp], OA.RX2$N.2[p], sum(pGainT))
      if(is.null(AT.RX2) == TRUE){
           AT.RX2 <- data.frame(s1 = OA.RX2$s1[pp], n1 = OA.RX2$n1[pp], N.2 = OA.RX2$N.2[p],
                           Gain.T = sum(pGainT))
        } else {
           AT.RX2 <- rbind(AT.RX2, topt.Act)
        }
   }
   if(p == P){
     pGainT <- apply(OA.RX2[(p-m):p, c("Gain.R","Gain.P","Gain.A")], MARGIN = 1, max) *
		f.s2(a = a, b = b, s1 = OA.RX2$s1[p - 1], n1 = OA.RX2$n1[p - 1],
                s2 = 0, n2 = 0, y2 = seq(0, m), m2 = m, omega = omega)
     topt.Act <- c(OA.RX2$s1[p], OA.RX2$n1[p], OA.RX2$N.2[p], sum(pGainT))
     AT.RX2 <- rbind(AT.RX2, topt.Act)
   }
   sn.mon <- paste(OA.RX2$s1[p], OA.RX2$n1[p], sep = "")
  }
 OA.RX2$Action <- factor(OA.RX2$Action, levels = 1:3, labels = c("Continue", "PhaseIII", "Stop"))
 list(OA.RX2 = OA.RX2, AT.RX2 = AT.RX2)

} else {

  for (p in 1:P){

   if(progress == TRUE){cat(p, "\n")}

   gainT.rx2 <- function(x, rx3, rx2, l.pt, l.II){
     gain.T <- rx3$AT.RX3[rx3$AT.RX3$s1 == rx2$s1[x] & rx3$AT.RX3$n1 == rx2$n1[x] & 
                        rx3$AT.RX3$s2 == rx2$s2[x] & rx3$AT.RX3$n2 == rx2$n2[x], 6] - l.pt * rx2$n2[x] - l.II
     if(length(gain.T) == 0){gain.T <- -Inf}
     return(gain.T)
   } 
   OA.RX2$Gain.T <- unlist(lapply(1:P, gainT.rx2, rx3 = RES.RX3, rx2 = OA.RX2, l.pt = l.pt, l.II = l.II ))
   if(p == 1){
     sn.mon <- paste(OA.RX2$s1[p], OA.RX2$n1[p], sep = "")
     AT.RX2 <- NULL
    }
   if(sum(c(OA.RX2$n1[p], OA.RX2$n2[p])) == (N - n.min)){
    OA.RX2$Gain.R[p] <- -Inf
   } else {
    pOA.RX2 <- subset(OA.RX2, s1 == s1[p] & n1 == n1[p] & n2 == (n2[p] + m) & (s2 >= s2[p] & s2 <= (s2[p] + m)))
    pGain <- apply(pOA.RX2[, c("Gain.R","Gain.P","Gain.A")], MARGIN = 1, max) *
      f.s2(a = a, b = b, s1 = OA.RX2$s1[p], n1 = OA.RX2$n1[p],
                s2 = OA.RX2$s2[p], n2 = OA.RX2$n2[p], y2 = seq(0, m), m2 = m, omega = omega)
    OA.RX2$Gain.R[p] <- sum(pGain)
   }
   OA.RX2$Action[p] <- which.max(OA.RX2[p, c("Gain.R","Gain.P","Gain.A")])


   if(sn.mon != paste(OA.RX2$s1[p], OA.RX2$n1[p], sep = "")){
    pp <- p - 1
    pGainT <- apply(OA.RX2[(pp-m):pp, c("Gain.R","Gain.P","Gain.A")], MARGIN = 1, max) *
		f.s2(a = a, b = b, s1 = OA.RX2$s1[pp - 1], n1 = OA.RX2$n1[pp - 1],
                s2 = 0, n2 = 0, y2 = seq(0, m), m2 = m, omega = omega)
     topt.Act <- c(OA.RX2$s1[pp], OA.RX2$n1[pp], OA.RX2$N.2[p], sum(pGainT))
      if(is.null(AT.RX2) == TRUE){
           AT.RX2 <- data.frame(s1 = OA.RX2$s1[pp], n1 = OA.RX2$n1[pp], N.2 = OA.RX2$N.2[p],
                           Gain.T = sum(pGainT))
        } else {
           AT.RX2 <- rbind(AT.RX2, topt.Act)
        }
   }
   if(p == P){
     pGainT <- apply(OA.RX2[(p-m):p, c("Gain.R","Gain.P","Gain.A")], MARGIN = 1, max) *
		f.s2(a = a, b = b, s1 = OA.RX2$s1[p - 1], n1 = OA.RX2$n1[p - 1],
                s2 = 0, n2 = 0, y2 = seq(0, m), m2 = m, omega = omega)
     topt.Act <- c(OA.RX2$s1[p], OA.RX2$n1[p], OA.RX2$N.2[p], sum(pGainT))
     AT.RX2 <- rbind(AT.RX2, topt.Act)
   }
   sn.mon <- paste(OA.RX2$s1[p], OA.RX2$n1[p], sep = "")
  }


 OA.RX2$Action <- factor(OA.RX2$Action, levels = 1:3, labels = c("Continue", "PhaseIII", "Stop"))
 list(OA.RX2 = OA.RX2, AT.RX2 = AT.RX2)

}
}


## backwards induction for k = 2 for designs where k = 3
backinduct.k23 <- function(RES.RX3, OA.RX2, m, a, b, omega, P, n.min = n.min, N = N, l.II = l.II, 
                            l.pt = l.pt, progress = TRUE){

if(is.null(RES.RX3) == TRUE){

  for (p in 1:P){

  if(progress == TRUE){cat(p, "\n")}

   if(p == 1){
     sn.mon <- paste(OA.RX2$s1[p], OA.RX2$n1[p], sep = "")
     AT.RX2 <- NULL
    }
   if(sum(c(OA.RX2$n1[p], OA.RX2$n2[p])) == (N - n.min)){
    OA.RX2$Gain.R[p] <- -Inf
   } else {
    pOA.RX2 <- subset(OA.RX2, s1 == s1[p] & n1 == n1[p] & n2 == (n2[p] + m) & (s2 >= s2[p] & s2 <= (s2[p] + m)))
    pGain <- apply(pOA.RX2[, c("Gain.R","Gain.P","Gain.T","Gain.A")], MARGIN = 1, max) *
      f.s2(a = a, b = b, s1 = OA.RX2$s1[p], n1 = OA.RX2$n1[p],
                s2 = OA.RX2$s2[p], n2 = OA.RX2$n2[p], y2 = seq(0, m), m2 = m, omega = omega)
    OA.RX2$Gain.R[p] <- sum(pGain)
   }
   OA.RX2$Action[p] <- which.max(OA.RX2[p, c("Gain.R","Gain.P","Gain.T","Gain.A")])
   if(sn.mon != paste(OA.RX2$s1[p], OA.RX2$n1[p], sep = "")){
    pp <- p - 1
    pGainT <- apply(OA.RX2[(pp-m):pp, c("Gain.R","Gain.P","Gain.T","Gain.A")], MARGIN = 1, max) *
		f.s2(a = a, b = b, s1 = OA.RX2$s1[pp - 1], n1 = OA.RX2$n1[pp - 1],
                s2 = 0, n2 = 0, y2 = seq(0, m), m2 = m, omega = omega)
     topt.Act <- c(OA.RX2$s1[pp], OA.RX2$n1[pp], OA.RX2$N.2[p], sum(pGainT))
      if(is.null(AT.RX2) == TRUE){
           AT.RX2 <- data.frame(s1 = OA.RX2$s1[pp], n1 = OA.RX2$n1[pp], N.2 = OA.RX2$N.2[p],
                           Gain.T = sum(pGainT))
        } else {
           AT.RX2 <- rbind(AT.RX2, topt.Act)
        }
   }
   if(p == P){
     pGainT <- apply(OA.RX2[(p-m):p, c("Gain.R","Gain.P","Gain.T","Gain.A")], MARGIN = 1, max) *
		f.s2(a = a, b = b, s1 = OA.RX2$s1[p - 1], n1 = OA.RX2$n1[p - 1],
                s2 = 0, n2 = 0, y2 = seq(0, m), m2 = m, omega = omega)
     topt.Act <- c(OA.RX2$s1[p], OA.RX2$n1[p], OA.RX2$N.2[p], sum(pGainT))
     AT.RX2 <- rbind(AT.RX2, topt.Act)
     cat("\n")
   }
   sn.mon <- paste(OA.RX2$s1[p], OA.RX2$n1[p], sep = "")
  }
 OA.RX2$Action <- factor(OA.RX2$Action, levels = 1:4, labels = c("Continue", "PhaseIII", "NewTrial", "Stop"))
 list(OA.RX2 = OA.RX2, AT.RX2 = AT.RX2)

} else {

  for (p in 1:P){

   if(progress == TRUE){cat(p, "\n")}

   gainT.rx2 <- function(x, rx3, rx2, l.pt, l.II){
     gain.T <- rx3$AT.RX3[rx3$AT.RX3$s1 == rx2$s1[x] & rx3$AT.RX3$n1 == rx2$n1[x] & 
                        rx3$AT.RX3$s2 == rx2$s2[x] & rx3$AT.RX3$n2 == rx2$n2[x], 6] - l.pt * rx2$n2[x] - l.II
     if(length(gain.T) == 0){gain.T <- -Inf}
     return(gain.T)
   } 
   OA.RX2$Gain.T <- unlist(lapply(1:P, gainT.rx2, rx3 = RES.RX3, rx2 = OA.RX2, l.pt = l.pt, l.II = l.II ))
   if(p == 1){
     sn.mon <- paste(OA.RX2$s1[p], OA.RX2$n1[p], sep = "")
     AT.RX2 <- NULL
    }
   if(sum(c(OA.RX2$n1[p], OA.RX2$n2[p])) == (N - n.min)){
    OA.RX2$Gain.R[p] <- -Inf
   } else {
    pOA.RX2 <- subset(OA.RX2, s1 == s1[p] & n1 == n1[p] & n2 == (n2[p] + m) & (s2 >= s2[p] & s2 <= (s2[p] + m)))
    pGain <- apply(pOA.RX2[, c("Gain.R","Gain.P","Gain.T","Gain.A")], MARGIN = 1, max) *
      f.s2(a = a, b = b, s1 = OA.RX2$s1[p], n1 = OA.RX2$n1[p],
                s2 = OA.RX2$s2[p], n2 = OA.RX2$n2[p], y2 = seq(0, m), m2 = m, omega = omega)
    OA.RX2$Gain.R[p] <- sum(pGain)
   }
   OA.RX2$Action[p] <- which.max(OA.RX2[p, c("Gain.R","Gain.P","Gain.T","Gain.A")])


   if(sn.mon != paste(OA.RX2$s1[p], OA.RX2$n1[p], sep = "")){
    pp <- p - 1
    pGainT <- apply(OA.RX2[(pp-m):pp, c("Gain.R","Gain.P","Gain.T","Gain.A")], MARGIN = 1, max) *
		f.s2(a = a, b = b, s1 = OA.RX2$s1[pp - 1], n1 = OA.RX2$n1[pp - 1],
                s2 = 0, n2 = 0, y2 = seq(0, m), m2 = m, omega = omega)
     topt.Act <- c(OA.RX2$s1[pp], OA.RX2$n1[pp], OA.RX2$N.2[p], sum(pGainT))
      if(is.null(AT.RX2) == TRUE){
           AT.RX2 <- data.frame(s1 = OA.RX2$s1[pp], n1 = OA.RX2$n1[pp], N.2 = OA.RX2$N.2[p],
                           Gain.T = sum(pGainT))
        } else {
           AT.RX2 <- rbind(AT.RX2, topt.Act)
        }
   }
   if(p == P){
     pGainT <- apply(OA.RX2[(p-m):p, c("Gain.R","Gain.P","Gain.T","Gain.A")], MARGIN = 1, max) *
		f.s2(a = a, b = b, s1 = OA.RX2$s1[p - 1], n1 = OA.RX2$n1[p - 1],
                s2 = 0, n2 = 0, y2 = seq(0, m), m2 = m, omega = omega)
     topt.Act <- c(OA.RX2$s1[p], OA.RX2$n1[p], OA.RX2$N.2[p], sum(pGainT))
     AT.RX2 <- rbind(AT.RX2, topt.Act)
   }
   sn.mon <- paste(OA.RX2$s1[p], OA.RX2$n1[p], sep = "")
  }
  

 OA.RX2$Action <- factor(OA.RX2$Action, levels = 1:4, labels = c("Continue", "PhaseIII", "NewTrial", "Stop"))
 list(OA.RX2 = OA.RX2, AT.RX2 = AT.RX2)

}
}


## backwards induction for k = 3
backinduct.k3 <- function(OA.RX3, m, a, b, omega, P, n.min = n.min, N = N, l.II = l.II, 
                            l.pt = l.pt, progress = TRUE){
 for (p in 1:P){

  if(progress == TRUE){cat(p, "\n")}

  if(p == 1){
    sn.mon <- paste(OA.RX3$s1[p], OA.RX3$n1[p], OA.RX3$s2[p], OA.RX3$n2[p], sep = "")
    AT.RX3 <- NULL
   }
  if(sum(c(OA.RX3$n1[p], OA.RX3$n2[p], OA.RX3$n3[p])) == (N - n.min)){
   OA.RX3$Gain.R[p] <- -Inf
  } else {
   pOA.RX3 <- subset(OA.RX3, s1 == s1[p] & n1 == n1[p] & s2 == s2[p] & n2 == n2[p] &
                 n3 == (n3[p] + m) & (s3 >= s3[p] & s3 <= (s3[p] + m)))
   pGain <- apply(pOA.RX3[, c("Gain.R","Gain.P","Gain.A")], MARGIN = 1, max) *
           f.s3(a = a, b = b, s1 = OA.RX3$s1[p], n1 = OA.RX3$n1[p], s2 = OA.RX3$s2[p], n2 = OA.RX3$n2[p], 
               s3 = OA.RX3$s3[p], n3 = OA.RX3$n3[p], y3 = seq(0, m), m3 = m, omega = omega)
   OA.RX3$Gain.R[p] <- sum(pGain)
  }
  OA.RX3$Action[p] <- which.max(OA.RX3[p, c("Gain.R","Gain.P","Gain.A")])
  if(sn.mon != paste(OA.RX3$s1[p], OA.RX3$n1[p], OA.RX3$s2[p], OA.RX3$n2[p], sep = "")){
   pp <- p - 1
   pGainT <- apply(OA.RX3[(pp-m):pp, c("Gain.R","Gain.P","Gain.A")], MARGIN = 1, max) *
	f.s3(a = a, b = b, s1 = OA.RX3$s1[pp - 1], n1 = OA.RX3$n1[pp - 1],
              s2 = OA.RX3$s2[pp - 1], n2 = OA.RX3$n2[pp - 1],
              s3 = 0, n3 = 0, y3 = seq(0, m), m3 = m, omega = omega)
   topt.Act <- c(OA.RX3$s1[pp], OA.RX3$n1[pp], OA.RX3$s2[pp], OA.RX3$n2[pp], OA.RX3$N.3[p], sum(pGainT))
     if(is.null(AT.RX3) == TRUE){
           AT.RX3 <- data.frame(s1 = OA.RX3$s1[pp], n1 = OA.RX3$n1[pp], s2 = OA.RX3$s2[pp], 
              n2 = OA.RX3$n2[pp], N.3 = OA.RX3$N.3[p], Gain.T = sum(pGainT))
        } else {
           AT.RX3 <- rbind(AT.RX3, topt.Act)
        }
  }
  if(p == P){
    pGainT <- apply(OA.RX3[(p-m):p, c("Gain.R","Gain.P","Gain.A")], MARGIN = 1, max) *
		f.s3(a = a, b = b, s1 = OA.RX3$s1[p - 1], n1 = OA.RX3$n1[p - 1],
               s2 = OA.RX3$s2[p - 1], n2 = OA.RX3$n2[p - 1],
               s3 = 0, n3 = 0, y3 = seq(0, m), m3 = m, omega = omega)
    topt.Act <- c(OA.RX3$s1[p], OA.RX3$n1[p], OA.RX3$s2[p], OA.RX3$n2[p], OA.RX3$N.3[p], sum(pGainT))
    AT.RX3 <- rbind(AT.RX3, topt.Act)
  }
  sn.mon <- paste(OA.RX3$s1[p], OA.RX3$n1[p], OA.RX3$s2[p], OA.RX3$n2[p], sep = "")
 }
OA.RX3$Action <- factor(OA.RX3$Action, levels = 1:3, labels = c("Continue", "PhaseIII", "Stop"))
list(OA.RX3 = OA.RX3, AT.RX3 = AT.RX3)
}


## f.s2
f.s2 <- function(a, b, s1, n1, s2, n2, y2, m2, omega){
  mu2 <- a[2] / (a[2] + b[2])
  num <- 1 + omega["t12"] * psi(a = a[1], b = b[1], s = s1, n = n1) * ((s2 + y2 - mu2 * (n2 + m2)) / (a[2] + b[2] + n2 + m2))
  den <- 1 + omega["t12"] * psi(a = a[1], b = b[1], s = s1, n = n1) * psi(a = a[2], b = b[2], s = s2, n = n2)
  f.s2 <- (num / den) * beta.bin(s = y2, n = m2, a = (a[2] + s2), b = (b[2] + n2 - s2))
  return(f.s2)
}


## f.s3
f.s3 <- function(a, b, s1, n1, s2, n2, s3, n3, m3, y3, omega){
 psi.1 <- psi(a = a[1], b = b[1], s = s1, n = n1)
 psi.2 <- psi(a = a[2], b = b[2], s = s2, n = n2)
 psi.3 <- psi(a = a[3], b = b[3], s = s3, n = n3)
 mu3 <- a[3] / (a[3] + b[3])
 num <- 1 + omega["t12"] * psi.1 * psi.2 + (omega["t13"] * psi.1 + omega["t23"] * psi.2 + omega["t123"] * psi.1 * psi.2) * 
           ((s3 + y3 - mu3 * (n3 + m3)) / (a[3] + b[3] + n3 + m3))
 den <- 1 + omega["t12"] * psi.1 * psi.2 + omega["t13"] * psi.1 * psi.3 +
           omega["t23"] * psi.2 * psi.3 + omega["t123"] * psi.1 * psi.2 * psi.3
 f.s3 <- (num / den) * beta.bin(s = y3, n = m3, a = (a[3] + s3), b = (b[3] + n3 - s3))
 return(f.s3)
}


## gain.AP
gain.AP <- function(full.design, a, b, k, P, p0, alpha, omega, l.III = l.III, l.pt = l.pt, N = N){
 if (k == 1){
  a.post <- a[1] + full.design$s1
  b.post <- b[1] + full.design$n1 - full.design$s1
  n.III <- N - full.design[,c(1)]
  mean.p <- a[1]/(a[1] + b[1])
  Gain.P <- unlist(Map(mix.funct, n.III = n.III, a = a.post, b = b.post,
             p0 = rep(p0, P), alpha = rep(alpha, P), mu = rep(NA, P))) - l.pt * N - l.III
  Gain.A <- -l.pt * full.design$n1
  OA.RX1 <- data.frame(full.design, N = rep(N, length(Gain.P)), Gain.R = rep(-Inf, length(Gain.P)), 
              Gain.P, Gain.T = rep(NA, length(Gain.P)), Gain.A, Action = rep(NA, length(Gain.P)))
  return(OA.RX1)
 } else if (k == 2){
  a.post <- a[2] + full.design$s2
  b.post <- b[2] + full.design$n2 - full.design$s2
  N.2 <- N - full.design$n1
  n.III <- N - rowSums(full.design[,c(1,3)])
  mean.p <- a[2]/(a[2] + b[2])
  psi.1 <- psi(a = a[1], b = b[1], s = full.design$s1, n = full.design$n1)
  psi.2 <- psi(a = a[2], b = b[2], s = full.design$s2, n = full.design$n2)
  num <- unlist(Map(mix.funct, n.III = n.III, a = a.post, b = b.post,
      p0 = rep(p0, P), alpha = rep(alpha, P), mu = rep(NA, P))) + 
        omega["t12"] * psi.1 * unlist(Map(mix.funct,n.III = n.III, a = a.post, b = b.post,
                  p0 = rep(p0, P), alpha = rep(alpha, P), mu = rep(mean.p, P)))
  den <- 1 + omega["t12"] * psi.1 * psi.2
  Gain.P <- num/den - l.pt * N.2 - l.III
  Gain.A <- -l.pt * full.design$n2
  OA.RX2 <- data.frame(full.design, N.2, Gain.R = rep(NA, length(Gain.P)), 
               Gain.P, Gain.A, Action = rep(NA, length(Gain.P)))
  return(OA.RX2)
 } else if (k == 3){
  a.post <- a[3] + full.design$s3
  b.post <- b[3] + full.design$n3 - full.design$s3
  N.3 <- N - (full.design$n1 + full.design$n2)
  n.III <- N - rowSums(full.design[,c(1,3,5)])
  mean.p <- a[3]/(a[3] + b[3])
  psi.1 <- psi(a = a[1], b = b[1], s = full.design$s1, n = full.design$n1)
  psi.2 <- psi(a = a[2], b = b[2], s = full.design$s2, n = full.design$n2)
  psi.3 <- psi(a = a[3], b = b[3], s = full.design$s3, n = full.design$n3)
  num <- (1 + omega["t12"] * psi.1 * psi.2) * unlist(Map(mix.funct, n.III = n.III, a = a.post, b = b.post,
     p0 = rep(p0, P), alpha = rep(alpha, P), mu = rep(NA, P))) + 
     (omega["t13"] * psi.1 + omega["t23"] * psi.2 + omega["t123"] * psi.1 * psi.2) * unlist(Map(mix.funct,n.III = n.III,
      a = a.post, b = b.post, p0 = rep(p0, P), alpha = rep(alpha, P), mu = rep(mean.p, P)))
  den <- 1 + omega["t12"] * psi.1 * psi.2 + omega["t13"] * psi.1 * psi.3 +
           omega["t23"] * psi.2 * psi.3 + omega["t123"] * psi.1 * psi.2 * psi.3
  Gain.P <- num/den - l.pt * N.3 - l.III
  Gain.A <- -l.pt * full.design$n3
  OA.RX3 <- data.frame(full.design, N.3, Gain.R = rep(NA, length(Gain.P)), 
               Gain.P, Gain.A, Action = rep(NA, length(Gain.P)))
  return(OA.RX3)
 }
}


## WAT study simulations
WAT.sim <- function(results = results, nsim = 1000, seedno = 24567){

 # set-up
 set.seed(seedno)
 nsim <- 1000
 m <- 5
 N <- 350
 nmin.III <- 300
 T1.s1 <- T1.n1 <- T1.Action <- vector(length = nsim)
 Output <- matrix(0, ncol = 10, nrow = 2)
 colnames(Output) <- c("NewTrial", "PhaseIII", "Stop", "p.mean", "n.max", "n.min", "n.mean", "n.med",
                         "n.mode", "n.modecount")
 rownames(Output) <- c("T1", "T2")
 sim.dat <- c(1, 1, 0, 1, 0, 1, 1, 1, 1, 1, 0, 1, 1, 1,
              1, 0, 1, 0, 0, 1, 0, 1, 1, 0, 0, 0, 1, 0,
              0, 0, 1, 1, 1, 1, 0, 0, 0, 0, 0, 0, 0, 0,
              0, 1, 1, 0, 1, 0, 0, 0, 1, 1, 1, 0, 1, 1)

 # start simulations
 for (k in 1:nsim){
  draw.sampA <- matrix(sample(sim.dat, N, replace = TRUE), nrow = m)
  outcomeA <- cumsum(colSums(draw.sampA))
  popA <- seq(m, N, m)

  # nmin.III minimum for phase III
  sframe <- (N - nmin.III) / m
  Action.seqA <- vector(length = sframe)
  for(j in 1:sframe){
  Action.seqA[j] <- as.character(results$OA.RX1[results$OA.RX1$s1 == outcomeA[j] & 
                                       results$OA.RX1$n1 == popA[j],8])
  }
  for(j in 1:sframe){
   if(Action.seqA[j] == "Continue"){
    } else if (Action.seqA[j] == "NewTrial"){
    T1.s1[k] <- outcomeA[j]; T1.n1[k] <- popA[j]
    T1.Action[k] <- "NewTrial"
    break
    } else if (Action.seqA[j] == "PhaseIII"){
    T1.s1[k] <- outcomeA[j]; T1.n1[k] <- popA[j]
    T1.Action[k] <- "PhaseIII"
    break
   } else if (Action.seqA[j] == "Stop"){
    T1.s1[k] <- outcomeA[j]; T1.n1[k] <- popA[j]
    T1.Action[k] <- "Stop"
    break
   }
  }
 }
 T1 <- data.frame (T1.s1, T1.n1, T1.Action)

 # T2
 T2.s1 <- T2.n1 <- T2.Action <- rep(NA, length = nsim)
 T1.NT <- subset(T1, T1$T1.Action == "NewTrial")
 T1.k <- as.numeric(rownames(T1.NT))
 T2.max <- (N - nmin.III) - T1.NT$T1.n1
 T2.extent <- T2.max / m
 Action.seqB <- vector(length = dim(T1.NT)[1])

 if(dim(T1.NT)[1] > 0){

 for(k in 1:dim(T1.NT)[1]){
  
  k1 <- T1.k[k]
  draw.sampB <- matrix(sample(sim.dat, T2.max[k], replace = TRUE), nrow = m)
  outcomeB <- cumsum(colSums(draw.sampB))
  popB <- seq(m, T2.max[k], m)

 for(j in 1:T2.extent[k]){
  Action.seqB[j] <- as.character(results$OA.RX2[results$OA.RX2$s1 == T1$T1.s1[k1] & 
                            results$OA.RX2$n1 == T1$T1.n1[k1] &
                            results$OA.RX2$s2 == outcomeB[j] & results$OA.RX2$n2 == popB[j], 9])
 }
 for(j in 1:T2.extent[k]){
  if(Action.seqB[j] == "Continue"){
    } else if (Action.seqB[j] == "NewTrial"){
   T2.s1[k1] <- outcomeB[j]; T2.n1[k1] <- popB[j]
   T2.Action[k1] <- "NewTrial"
   break
  } else if (Action.seqB[j] == "PhaseIII"){
   T2.s1[k1] <- outcomeB[j]; T2.n1[k1] <- popB[j]
   T2.Action[k1] <- "PhaseIII"
   break
  } else if (Action.seqB[j] == "Stop"){
   T2.s1[k1] <- outcomeB[j]; T2.n1[k1] <- popB[j]
   T2.Action[k1] <- "Stop"
   break
  }
 }
 }
 }
 T2 <- data.frame (T2.s1, T2.n1, T2.Action)
 T1T2.dat <- data.frame(T1, T2)

 # T1
 Tab.NewTrial <- table(T1T2.dat$T1.Action)[names(table(T1T2.dat$T1.Action)) == "NewTrial"]
 if(length(Tab.NewTrial) > 0){Output[1, 1] <- Tab.NewTrial}
 Tab.PhaseIII <- table(T1T2.dat$T1.Action)[names(table(T1T2.dat$T1.Action)) == "PhaseIII"]
 if(length(Tab.PhaseIII) > 0){Output[1, 2] <- Tab.PhaseIII}
 Tab.Stop <- table(T1T2.dat$T1.Action)[names(table(T1T2.dat$T1.Action)) == "Stop"]
 if(length(Tab.Stop) > 0){Output[1, 3] <- Tab.Stop}
 Output[1,4] <- round(sum(T1T2.dat$T1.s1, na.rm = TRUE) / sum(T1T2.dat$T1.n1, na.rm = TRUE), 2)
 Output[1,5] <- max(T1T2.dat$T1.n1, na.rm = TRUE)
 Output[1,6] <- min(T1T2.dat$T1.n1, na.rm = TRUE)
 Output[1,7] <- round(mean(T1T2.dat$T1.n1, na.rm = TRUE), 2)
 Output[1,8] <- round(median(T1T2.dat$T1.n1, na.rm = TRUE), 2)
 T1table <- table(T1T2.dat$T1.n1)
 Output[1,9] <- as.numeric(names(sort(-T1table))[1])
 Output[1,10] <- as.numeric(T1table[which.max(T1table)])

 # T2
 if(dim(T1.NT)[1] > 0){
 Tab.NewTrial <- table(T1T2.dat$T2.Action)[names(table(T1T2.dat$T2.Action)) == "NewTrial"]
 if(length(Tab.NewTrial)>0){Output[2,1] <- Tab.NewTrial}
 Tab.PhaseIII <- table(T1T2.dat$T2.Action)[names(table(T1T2.dat$T2.Action)) == "PhaseIII"]
 if(length(Tab.PhaseIII)>0){Output[2,2] <- Tab.PhaseIII}
 Tab.Stop <- table(T1T2.dat$T2.Action)[names(table(T1T2.dat$T2.Action)) == "Stop"]
 if(length(Tab.Stop)>0){Output[2,3] <- Tab.Stop}
 Output[2,4] <- round(sum(T1T2.dat$T2.s1,na.rm=TRUE)/sum(T1T2.dat$T2.n1,na.rm = TRUE), 2)
 Output[2,5] <- max(T1T2.dat$T2.n1,na.rm = TRUE)
 Output[2,6] <- min(T1T2.dat$T2.n1,na.rm = TRUE)
 Output[2,7] <- round(mean(T1T2.dat$T2.n1, na.rm = TRUE), 2)
 Output[2,8] <- round(median(T1T2.dat$T2.n1, na.rm = TRUE), 2)
 T2table <- table(T1T2.dat$T2.n1)
 Output[2,9] <- as.numeric(names(sort(-T2table))[1])
 Output[2,10] <- as.numeric(T2table[which.max(T2table)])
 } # end if

return(Output)
}

## Plot DTDesign results for paper examples
DTDesign.plot <- function(results = results){

 # set-up
 N <- 350
 n.min <- 300
 
 # optimal actions
 dat.C <- results$OA.RX1[results$OA.RX1$Action == "Continue",]
 min.C <- with(dat.C, tapply(s1, n1, min))
 max.C <- with(dat.C, tapply(s1, n1, max))
 dat.P <- results$OA.RX1[results$OA.RX1$Action == "PhaseIII",]
 min.P <- with(dat.P, tapply(s1, n1, min))
 max.P <- with(dat.P, tapply(s1, n1, max))
 dat.T <- results$OA.RX1[results$OA.RX1$Action == "NewTrial",]
 min.T <- with(dat.T, tapply(s1, n1, min))
 max.T <- with(dat.T, tapply(s1, n1, max))
 dat.A <- results$OA.RX1[results$OA.RX1$Action == "Stop",]
 min.A <- with(dat.A, tapply(s1, n1, min))
 max.A <- with(dat.A, tapply(s1, n1, max))

 # coordinates for the shaded region
 Cx1 <- as.numeric(names(max.C))
 Cx2 <- c(0, rep(Cx1[2:length(Cx1)], each = 2), max(Cx1) + 5)
 Cx <- c(Cx2, rev(Cx2)) - 2.5
 Cy1 <- rep(max.C + 1, each = 2)
 Cy2 <- rep(min.C, each = 2)
 Tx1 <- as.numeric(names(max.T))
 Tx2 <- c(0, rep(Tx1[2:length(Tx1)], each = 2), max(Tx1) + 5)
 Tx <- c(Tx2, rev(Tx2)) - 2.5
 Ty1 <- rep(max.T+1, each = 2)
 Ty2 <- rep(min.T, each = 2)
 Ax1 <- as.numeric(names(max.A))
 if(length(max.A) == 1){
     Ax <- c(Ax1, Ax1, Ax1 + 5, Ax1 + 5) - 2.5
     Ay <- c(0, rep(max.A + 1, each = 2), 0)
 } else {
     Ax2 <- c(Ax1[1], rep(Ax1[2:length(Ax1)], each = 2), max(Ax1) + 5)
     Ax <- c(Ax2, rev(Ax2)) - 2.5
     Ay1 <- rep(max.A + 1, each = 2)
     Ay2 <- rep(min.A, each = 2)
     Ay <- c(Ay1, rev(Ay2))
 }

 # plot
 y.lim <- max(max.C, min.P, max.T, max.A)
 x.lim <- N - n.min
 plot(x = 0:x.lim, y = 0:x.lim, type = "n", ylim = c(0, 30), xlim = c(5, 50),
     xlab = "Cumulative no. of patients", ylab = "Cumulative no. of successes",
     font.sub = 2, font = 2, font.lab = 2)
 if(dim(dat.C)[1] != 0){polygon(Cx, c(Cy1, rev(Cy2)), lty = 1, lwd = 2, col = grey(0.85))}
 if(dim(dat.T)[1] != 0){polygon(Tx, c(Ty1, rev(Ty2)), lty = 1, lwd = 2, col = grey(0.45))}
 if(dim(dat.A)[1] != 0){polygon(Ax, Ay, lty = 1, lwd = 2, col = grey(0.25))}
 box(which = "plot", lty = "solid")
 legend(x = 5, y = 30, legend = c("Action P", "Action A", "Action T", "Action R"),
        fill =c(grey(1), grey(0.25), grey(0.45), grey(0.85)), bty = "n")
}


## ---------------------------------------------------------------------------------------------------------------

## end
## ---------------------------------------------------------------------------------------------------------------
