# Supplementary material for: Decision‐theoretic designs for a series of trials with correlated treatment effects using the Sarmanov multivariate beta‐binomial distribution
Source: Biom J. 2017 Jul 26;60(2):232–45. doi: 10.1002/bimj.201600202 (PMC5888217; doi:10.1002/bimj.201600202)
Supplement: Supplementary file 1 — Supporting Information bimj1791‐sup‐0001‐CorrelatedTreatmentEffects_RCode_Hee_et_al.zip [file BIMJ-60-232-s001.zip › DTDesign_ReadMe.txt]

## ---------------------------------------------------------------------------------------------------------------
## Siew Wan Hee, Nick Parsons and Nigel Stallard
## Warwick Medical School
## University of Warwick
## Coventry
## Email for Correspondence: s.w.hee@warwick.ac.uk
## 5th July 2016
## This File contains R code to replicate analyses from the manuscript;
## Designing a Series of Decision-Theoretic Phase II Trials when Treatment Effects are
## Correlated with the Sarmanov Multivariate Beta-Binomial Distribution
## Biometrical Journal ###; ##:##-## 
## ---------------------------------------------------------------------------------------------------------------

Copy files DTDesign_Functions.R and DTDesign_Simulations.R to desire location
The file DTDesign_Functions.R contains functions in R that must first be be sourced within an R session
Set the path to the file location and use source function in R 
e.g.
source("insert your path here/DTDesign_Functions.R")

Once this has been done, then R code in file DTDesign_Simulations.R should run without error
The code was developed in R 3.3.0, but should run older versions of R

The code reproduces all tables and figures in the manuscript
Code lines that start with # or ## will not run
These lines are either a comment or code that runs slowly or, for plots, would overwrite current plots
To get these lines of code to run simply delete ## symbols

The header in file DTDesign_Functions.R describes the usage and arguments for the main function 'DTDesign'
This is also reproduced below

If errors are encountered or for additional help email s.w.hee@warwick.ac.uk


## ---------------------------------------------------------------------------------------------------------------
##
## User implementation is via the function 'DTDesign' that requires a range of inputs on the part of the user
##
## Inputs:
## k = the number of treatments; this can currently be set to either 2 or 3
## N = the total sample size
## m = number of patients recruited in each stage
## n.min = minimum number for phase III
## p0 = rate in control group
## omega = correlation parameter(s); 
## e.g. for k = 2 in form c(t12 = 0) and for k = 3 in form c(t12 = 4, t13 = 4, t23 = 4, t123 = -3)
## a = parameters for beta distribution; e.g. k = 2 c(1, 1) or k = 3 c(1, 1, 1)
## b = parameters for beta distribution; e.g. k = 2 c(1, 1) or k = 3 c(1, 1, 1)
## alpha = significnce level; default 0.05
## l.pt = cost per patient; default 0.0025
## l.II : cost for phase II; default 0.001
## l.III : cost for phase III; default 0.1
## progress = logical to indicate if progress is reported; default TRUE
##
## Outputs:
## a list with 4 items if k = 2 and 6 items if k = 3
## each item in the list is a dataframe that provides the gain for each action R, P, T and A
## for all possible combinations of n and s (the number of successes) at each stage 
## the optimal Action is reported and the gain for the overall gain in dataframe AT.RX1
## the dataframes are named OA.RX1, OA.RX2, OA.RX3 for optimal actions at treatments 1, 2 and 3
## and AT.RX1, AT.RX2, AT.RX3 for gain for action T at treatments 1, 2 and 3
## k = 2
## OA.RX1 = a dataframe with 8 columns; n1, s1, N, Gain.R, Gain.P Gain.T, Gain.A and Action
## OA.RX2 = a dataframe with 9 columns; n1, s1, n2, s2, N.2, Gain.R, Gain.P, Gain.A and Action
## AT.RX1 = a dataframe with 2 columns; N and Gain
## AT.RX2 = a dataframe with 4 columns; s1, n1, N.2 and Gain.T
## k = 3
## OA.RX1 = a dataframe with 8 columns; n1, s1, N, Gain.R, Gain.P Gain.T, Gain.A and Action
## OA.RX2 = a dataframe with 10 columns; n1, s1, n2, s2, N.2, Gain.R, Gain.P, Gain.A, Action and Gain.T
## OA.RX3 = a dataframe with 11 columns; n1, s1, n2, s2, n3, s3, N.3, Gain.R, Gain.P, Gain.A and Action
## AT.RX1 = a dataframe with 2 columns; N and Gain
## AT.RX2 = a dataframe with 4 columns; s1, n1, N.2 and Gain.T
## AT.RX3 = a dataframe with 6 columns; s1, n1, s2, n2, N.3 and Gain.T
##
## Usage: 
## results <- DTDesign(k = 2, N = 350, m = 5, n.min = 300, p0 = 0.5, omega = c(t12 = 0),
##            a = c(8, 2), b = c(12, 3), alpha = 0.05, l.pt = 0.00025, l.II = 0.01, l.III = 0.1, 
##            seedno = 12345, progress = TRUE)
## str(results)
## results$OA.RX1
##
## The below code also comprises a number of functions that implement the underlying calculations;
## 'backinduct.k1', 'backinduct.k2', 'backinduct.k23', 'backinduct.k3', 'beta.bin', 'design.grid',
## 'f.s2', 'f.s3', 'gain.AP', 'mix.funct' and 'psi'
## These should generally not be called by the user
## The function 'WAT.sim' reproduces the reported simulation results
## and the function 'DTDesign.plot' reproduces the figures 
## ---------------------------------------------------------------------------------------------------------------
## end
## ---------------------------------------------------------------------------------------------------------------
