# Supplementary material for: Decision‐theoretic designs for a series of trials with correlated treatment effects using the Sarmanov multivariate beta‐binomial distribution
Source: Biom J. 2017 Jul 26;60(2):232–45. doi: 10.1002/bimj.201600202 (PMC5888217; doi:10.1002/bimj.201600202)
Supplement: Supplementary file 1 — Supporting Information bimj1791‐sup‐0001‐CorrelatedTreatmentEffects_RCode_Hee_et_al.zip [file BIMJ-60-232-s001.zip › DTDesign_Simulations.R]

## ---------------------------------------------------------------------------------------------------------------
## Siew Wan Hee, Nick Parsons and Nigel Stallard
## Warwick Medical School
## University of Warwick
## Coventry
## Email for Correspondence: s.w.hee@warwick.ac.uk
## 5th July 2016
## This File contains R code to replicate analyses from the manuscript;
## Designing a Series of Decision-Theoretic Phase II Trials when Treatment Effects are
## Correlated with the Sarmanov Multivariate Beta-Binomial Distribution
## Biometrical Journal ###; ##:##-## 
## ---------------------------------------------------------------------------------------------------------------


## ---------------------------------------------------------------------------------------------------------------
##
## Source functions
## first source the required functions in file DTDesign_Functions.R
## source("insert your path here/DTDesign_Functions.R")
##
## ---------------------------------------------------------------------------------------------------------------

## ---------------------------------------------------------------------------------------------------------------
##
## The below code replicates the simulations from Table 1

## Beta(0.12, 0.08)
results <- DTDesign(k = 2, N = 350, m = 5, n.min = 300, p0 = 0.5, omega = c(t12 = 0),
            a = c(0.12, 0.12), b = c(0.08, 0.08), alpha = 0.05, l.pt = 0.00025, l.II = 0.01, l.III = 0.1, 
            progress = FALSE)
results$AT.RX1
WAT.sim(results = results)
results <- DTDesign(k = 2, N = 350, m = 5, n.min = 300, p0 = 0.5, omega = c(t12 = 4),
            a = c(0.12, 0.12), b = c(0.08, 0.08), alpha = 0.05, l.pt = 0.00025, l.II = 0.01, l.III = 0.1, 
            progress = FALSE)
results$AT.RX1
WAT.sim(results = results)

## Beta(0.84, 0.56)
results <- DTDesign(k = 2, N = 350, m = 5, n.min = 300, p0 = 0.5, omega = c(t12 = 0),
            a = c(0.84, 0.84), b = c(0.56, 0.56), alpha = 0.05, l.pt = 0.00025, l.II = 0.01, l.III = 0.1, 
            progress = FALSE)
results$AT.RX1
WAT.sim(results = results)
results <- DTDesign(k = 2, N = 350, m = 5, n.min = 300, p0 = 0.5, omega = c(t12 = 4),
            a = c(0.84, 0.84), b = c(0.56, 0.56), alpha = 0.05, l.pt = 0.00025, l.II = 0.01, l.III = 0.1, 
            progress = FALSE)
results$AT.RX1
WAT.sim(results = results)

## Beta(3, 2)
results <- DTDesign(k = 2, N = 350, m = 5, n.min = 300, p0 = 0.5, omega = c(t12 = 0),
            a = c(3, 3), b = c(2, 2), alpha = 0.05, l.pt = 0.00025, l.II = 0.01, l.III = 0.1, 
            progress = FALSE)
results$AT.RX1
WAT.sim(results = results)
results <- DTDesign(k = 2, N = 350, m = 5, n.min = 300, p0 = 0.5, omega = c(t12 = 4),
            a = c(3, 3), b = c(2, 2), alpha = 0.05, l.pt = 0.00025, l.II = 0.01, l.III = 0.1, 
            progress = FALSE)
results$AT.RX1
WAT.sim(results = results)

## Beta(12, 8)
results <- DTDesign(k = 2, N = 350, m = 5, n.min = 300, p0 = 0.5, omega = c(t12 = 0),
            a = c(12, 12), b = c(8, 8), alpha = 0.05, l.pt = 0.00025, l.II = 0.01, l.III = 0.1, 
            progress = FALSE)
results$AT.RX1
WAT.sim(results = results)
results <- DTDesign(k = 2, N = 350, m = 5, n.min = 300, p0 = 0.5, omega = c(t12 = 4),
            a = c(12, 12), b = c(8, 8), alpha = 0.05, l.pt = 0.00025, l.II = 0.01, l.III = 0.1, 
            progress = FALSE)
results$AT.RX1
WAT.sim(results = results)

## Beta(143.4, 95.6)
results <- DTDesign(k = 2, N = 350, m = 5, n.min = 300, p0 = 0.5, omega = c(t12 = 0),
            a = c(143.4, 143.4), b = c(95.6, 95.6), alpha = 0.05, l.pt = 0.00025, l.II = 0.01, l.III = 0.1, 
            progress = FALSE)
results$AT.RX1
WAT.sim(results = results)
results <- DTDesign(k = 2, N = 350, m = 5, n.min = 300, p0 = 0.5, omega = c(t12 = 4),
            a = c(143.4, 143.4), b = c(95.6, 95.6), alpha = 0.05, l.pt = 0.00025, l.II = 0.01, l.III = 0.1, 
            progress = FALSE)
results$AT.RX1
WAT.sim(results = results)

## Beta(1, 1)
results <- DTDesign(k = 2, N = 350, m = 5, n.min = 300, p0 = 0.5, omega = c(t12 = 0),
            a = c(1, 1), b = c(1, 1), alpha = 0.05, l.pt = 0.00025, l.II = 0.01, l.III = 0.1, 
            progress = FALSE)
results$AT.RX1
WAT.sim(results = results)
results <- DTDesign(k = 2, N = 350, m = 5, n.min = 300, p0 = 0.5, omega = c(t12 = 4),
            a = c(1, 1), b = c(1, 1), alpha = 0.05, l.pt = 0.00025, l.II = 0.01, l.III = 0.1, 
            progress = FALSE)
results$AT.RX1
WAT.sim(results = results)

## Beta(8.792, 11.65)
results <- DTDesign(k = 2, N = 350, m = 5, n.min = 300, p0 = 0.5, omega = c(t12 = 0),
            a = c(8.792, 8.792), b = c(11.65, 11.65), alpha = 0.05, l.pt = 0.00025, l.II = 0.01, l.III = 0.1, 
            progress = FALSE)
results$AT.RX1
WAT.sim(results = results)
results <- DTDesign(k = 2, N = 350, m = 5, n.min = 300, p0 = 0.5, omega = c(t12 = 4),
            a = c(8.792, 8.792), b = c(11.65, 11.65), alpha = 0.05, l.pt = 0.00025, l.II = 0.01, l.III = 0.1, 
            progress = FALSE)
results$AT.RX1
WAT.sim(results = results)

## Beta(2, 3)
results <- DTDesign(k = 2, N = 350, m = 5, n.min = 300, p0 = 0.5, omega = c(t12 = 0),
            a = c(2, 2), b = c(3, 3), alpha = 0.05, l.pt = 0.00025, l.II = 0.01, l.III = 0.1, 
            progress = FALSE)
results$AT.RX1
WAT.sim(results = results)
results <- DTDesign(k = 2, N = 350, m = 5, n.min = 300, p0 = 0.5, omega = c(t12 = 4),
            a = c(2, 2), b = c(3, 3), alpha = 0.05, l.pt = 0.00025, l.II = 0.01, l.III = 0.1, 
            progress = FALSE)
results$AT.RX1
WAT.sim(results = results)

## Beta(7, 10.5)
results <- DTDesign(k = 2, N = 350, m = 5, n.min = 300, p0 = 0.5, omega = c(t12 = 0),
            a = c(7, 7), b = c(10.5, 10.5), alpha = 0.05, l.pt = 0.00025, l.II = 0.01, l.III = 0.1, 
            progress = FALSE)
results$AT.RX1
WAT.sim(results = results)
results <- DTDesign(k = 2, N = 350, m = 5, n.min = 300, p0 = 0.5, omega = c(t12 = 4),
            a = c(7, 7), b = c(10.5, 10.5), alpha = 0.05, l.pt = 0.00025, l.II = 0.01, l.III = 0.1, 
            progress = FALSE)
results$AT.RX1
WAT.sim(results = results)

## Beta(8, 12)
results <- DTDesign(k = 2, N = 350, m = 5, n.min = 300, p0 = 0.5, omega = c(t12 = 0),
            a = c(8, 8), b = c(12, 12), alpha = 0.05, l.pt = 0.00025, l.II = 0.01, l.III = 0.1, 
            progress = FALSE)
results$AT.RX1
WAT.sim(results = results)
results <- DTDesign(k = 2, N = 350, m = 5, n.min = 300, p0 = 0.5, omega = c(t12 = 4),
            a = c(8, 8), b = c(12, 12), alpha = 0.05, l.pt = 0.00025, l.II = 0.01, l.III = 0.1, 
            progress = FALSE)
results$AT.RX1
WAT.sim(results = results)

## ---------------------------------------------------------------------------------------------------------------


## ---------------------------------------------------------------------------------------------------------------
##
## The below code constructs optimal designs for k = 3
##
## NB: These are CONSIDERABLY SLOWER to implement than for k = 2
##
## Beta(3, 2); omega t12 = t13 = t23 = 4 and t123 = -3
## example.1 <- DTDesign(k = 3, N = 350, m = 5, n.min = 300, p0 = 0.5, omega = c(t12 = 4, t13 = 4, t23 = 4, t123 = -3),
##            a = c(3, 3, 3), b = c(2, 2, 2), alpha = 0.05, l.pt = 0.00025, l.II = 0.01, l.III = 0.1, 
##            seedno = 12345, progress = TRUE)
## str(example.1)
## Beta(1, 1); omega t12 = t13 = t23 = 4 and t123 = 0
## example.2 <- DTDesign(k = 3, N = 350, m = 5, n.min = 300, p0 = 0.5, omega = c(t12 = 4, t13 = 4, t23 = 4, t123 = 0),
##             a = c(1, 1, 1), b = c(1, 1, 1), alpha = 0.05, l.pt = 0.00025, l.II = 0.01, l.III = 0.1, 
##            seedno = 12345, progress = TRUE)
## str(example.2)
## Beta(2, 3); omega t12 = t13 = t23 = 4 and t123 = 3
## example.3 <- DTDesign(k = 3, N = 350, m = 5, n.min = 300, p0 = 0.5, omega = c(t12 = 4, t13 = 4, t23 = 4, t123 = 3),
##            a = c(2, 2, 2), b = c(3, 3, 3), alpha = 0.05, l.pt = 0.00025, l.II = 0.01, l.III = 0.1, 
##            seedno = 12345, progress = TRUE)
## str(example.3)
##
## ---------------------------------------------------------------------------------------------------------------


## ---------------------------------------------------------------------------------------------------------------
##
## The below code constructs Figures 1a, 1b, 1c and 1d

## Figure 1
## Beta(1, 1)
results <- DTDesign(k = 2, N = 350, m = 5, n.min = 300, p0 = 0.5, omega = c(t12 = 0),
            a = c(1, 1), b = c(1, 1), alpha = 0.05, l.pt = 0.00025, l.II = 0.01, l.III = 0.1, 
            progress = FALSE)
DTDesign.plot(results)
## results <- DTDesign(k = 2, N = 350, m = 5, n.min = 300, p0 = 0.5, omega = c(t12 = 4),
##            a = c(1, 1), b = c(1, 1), alpha = 0.05, l.pt = 0.00025, l.II = 0.01, l.III = 0.1, 
##            progress = FALSE)
## DTDesign.plot(results)
## Beta(8.792, 11.65)
## results <- DTDesign(k = 2, N = 350, m = 5, n.min = 300, p0 = 0.5, omega = c(t12 = 0),
##            a = c(8.792, 8.792), b = c(11.65, 11.65), alpha = 0.05, l.pt = 0.00025, l.II = 0.01, l.III = 0.1, 
##            progress = FALSE)
## DTDesign.plot(results)
## results <- DTDesign(k = 2, N = 350, m = 5, n.min = 300, p0 = 0.5, omega = c(t12 = 4),
##            a = c(8.792, 8.792), b = c(11.65, 11.65), alpha = 0.05, l.pt = 0.00025, l.II = 0.01, l.III = 0.1, 
##            progress = FALSE)
## DTDesign.plot(results)

## The below code constructs Figures 2a, 2b and 2c
## NB: Results are CONSIDERABLY SLOWER to implement than for k = 2

## Figure 2
## Beta(3, 2); omega t12 = t13 = t23 = 4 and t123 = -3
## results <- DTDesign(k = 3, N = 350, m = 5, n.min = 300, p0 = 0.5, omega = c(t12 = 4, t13 = 4, t23 = 4, t123 = -3),
##            a = c(3, 3, 3), b = c(2, 2, 2), alpha = 0.05, l.pt = 0.00025, l.II = 0.01, l.III = 0.1, 
##            seedno = 12345, progress = TRUE)
## DTDesign.plot(results)
## Beta(1, 1); omega t12 = t13 = t23 = 4 and t123 = 0
## results <- DTDesign(k = 3, N = 350, m = 5, n.min = 300, p0 = 0.5, omega = c(t12 = 4, t13 = 4, t23 = 4, t123 = 0),
##             a = c(1, 1, 1), b = c(1, 1, 1), alpha = 0.05, l.pt = 0.00025, l.II = 0.01, l.III = 0.1, 
##            seedno = 12345, progress = TRUE)
## DTDesign.plot(results)
## Beta(2, 3); omega t12 = t13 = t23 = 4 and t123 = 3
## results <- DTDesign(k = 3, N = 350, m = 5, n.min = 300, p0 = 0.5, omega = c(t12 = 4, t13 = 4, t23 = 4, t123 = 3),
##            a = c(2, 2, 2), b = c(3, 3, 3), alpha = 0.05, l.pt = 0.00025, l.II = 0.01, l.III = 0.1, 
##            seedno = 12345, progress = TRUE)
## DTDesign.plot(results)

## end
## ---------------------------------------------------------------------------------------------------------------
